# Supplementary material for: Building a tobacco user registry by extracting multiple smoking behaviors from clinical notes
Source: BMC Med Inform Decis Mak. 2019 Jul 25;19:141. doi: 10.1186/s12911-019-0863-3 (PMC6657102; doi:10.1186/s12911-019-0863-3)
Supplement: Supplementary file 1 — Table S1. Stem-word used in our SVM algorithm for hotspot selection in text. This table outlines the specific words utilized to identify relevant text passages usage in the SVM classifier. Table S2. Regular expression word conversions and patterns used to collect windows containing smoking behavior information. This table provides the exact regular expression patterns utilized to identify various aspects of smoking history behavior from the free-text notes. Table S3. Preliminary Registry Design Including all Smoking Behaviors Information. This table demonstrates one of the potential deliverables of using these algorithms to identify patients in an EHR – a de-identified table reporting on the complete smoking behaviors of the patient population, usable by both clinicians and researchers for population assessment. This information is segregated from patient identifiers to allow for expedited IRB approval or even IRB exemption depending on institutional/governing bodies policies. Table S4. Demographics Information Extracted for Administrative and Research Purposes. This table demonstrates another potential deliverable of these algorithms. Specifically, this table has patient identifiers for doing more in-depth patient characteristic studies and for potential re-contact for tobacco related studies. Access to this part of the registry would require full IRB approval for usage in research. The EHR could be modified to provide this list to requesting clinicians for patients they will see that day. (XLSX 14 kb) [file 12911_2019_863_MOESM1_ESM.xlsx]

## Sheet: S_Table_1
Supplementary Table 1: Stem-word used in our SVM algorithm for hotspot selection in text
Information	Hotspot stem-words
Smoking status	“smok”, “cig”, “tobac”, “nicoti”
Pack years	"cig", "smok", "pk", "ppd", "pack", "pak", "pkyr"
Tobacco cessation	“quit”, “qd”, “stop”

## Sheet: S_Table_2
Supplementary Table 2: Regular expression word conversions and patterns used to collect windows containing smoking behavior information
Changed to 'pack'	"pak", "paks", "pack", "packs", "ppd", "pk", "pks", "packs/day"
Changed to 'year'	"year", "yr", "yrs", "pack/years", "pk/yrs"
Cigarette patterns	r'((?:\w*\s*)(1))\s*cig'
Packs patterns	r'((?:\w*\s*)5)\s*pack'
Years patterns	r'cig(.*?)year'
	r'((?:\w*\s*)5)\s*pack year'
	r'((?:\w*\s*)5)pyr'
	r'pack(.*?)year'
Quit Date patterns	r'ago'
	re.split('\\b(quit|stop|qd)\\b',wordVector)[-1]

## Sheet: S_Table_3
Supplementary Table 3: Preliminary Registry Design Including all Smoking Behaviors Information
ID	Status	CPD	PPD	YS	PY	CD	RQA	LA	RCS	RQL	OTU
101	F/C/S	Num	Num	Num	Num	Date	Num	Date	Num	Y/N	Char
102
103
104
105
106
107
108
109
110
Supplementary Table 3 legend: Proposed table design that allows the registry to be used by both clinicians and researchers. ID: unique identification number that can only be crosslinked to medical records for clinical uage and registry updating by a certified data brokers. Status: Former/Current/Smoker temporality unknown. CPD: Cigarettes per day (extracted using NLP methods; often empty). PPD: P…

## Sheet: S_Table_4
Supplementary Table 4: Demographics Information Extracted for Administrative and Research Purposes
ID	Age	Insurance	ZIP	Department Seen	Date of visit
101	Num	Public/ Private/ Uninsured	Char	Char	Date
102
103
104
105
106
107
108
109
110
Supplementary Table 4 legend: Demographics information pertinent to administrative and researcher aims. Patient age, insurance status, zip code, department patient was seen in that recorded their smoking behaviors most recently, and date of visit (month/year only) would be recorded for research usage at the individual level with approval, or in aggregate for research and administrative use.
