# Supplementary material for: Building a tobacco user registry by extracting multiple smoking behaviors from clinical notes
Source: BMC Med Inform Decis Mak. 2019 Jul 25;19:141. doi: 10.1186/s12911-019-0863-3 (PMC6657102; doi:10.1186/s12911-019-0863-3)
Supplement: Supplementary file 2 — This file contains the code utilized to generate the reported results. The i2b2 results can be validated by anyone. To do so, complete the i2b2’s data user agreement to download the data (or check if your institution already has access) and follow the file set-up outlined in comments in the code. If you encounter any difficulties, please email the first author at ellelpalmer2018@gmail.com for assistance. The Dartmouth-Hitchcock results can be validated at the hospital by any researcher upon approval by our IRB. This can be done using the same script, with the i2b2 load lines commented out and the Dartmouth-Hitchcock lines uncommented. This code file is also available through Bitbucket and will be updated with future works. (PY 36 kb) [file 12911_2019_863_MOESM2_ESM.py]

### Tobacco User Registery Network (TURN) code for identifying complete smoking behavior history
### Created by Elle (Nutter) Palmer
### Last code edit 2/16/2018
### Comments for additonal users added 4/23/2019

### Load all dependencies
import sys,random,os,math,nltk.data,re,string,warnings,timestring
import numpy as np
import sklearn.multiclass as multi
import xml.etree.ElementTree as x
import matplotlib.pyplot as plt
import pandas as pd
from astropy.table import Table, Column
from functools import partial
from sklearn.pipeline import Pipeline
from sklearn import svm
from sklearn.feature_extraction import text
from sklearn.preprocessing import MultiLabelBinarizer
from sklearn import metrics
from sklearn.cross_validation import KFold
from sklearn.metrics import confusion_matrix
from collections import Counter
from datetime import datetime, timedelta, date

### designate global variables for regular expression
allowedWords = ["one","two","three","four","five","six","seven","eight","nine","ten","eleven","twelve","thirteen",
	"fourteen","fifteen","sixteen","seventeen","eighteen","nineteen","twenty","thirty","forty","fifty","sixty",
	"seventy","eighty","ninety","hundred","thousand","million"]
fractions = ["1/2","1/4","3/4","1/3","2/3"]
decimalsCon = [0.5,0.25,0.75,0.33,0.66] 

packWords = ["pak", "paks", "pack", "packs", "ppd", "pk", "pks","packs/day"]
yearWords = ["year", "yr", "yrs","pack/years","pk/yrs"]
counselWords = ["counsel","attempt","councel","advised","advise"]

formerWords = ["former","stopped","past","previous","distant","distal","remote","d/c'd","quit", "quitter","ex","ex-smoker","smoke free"]
currentWords = ["habits include","current","currently","continues","dependence","+","active","positive","continues to","has been","cessation","chronic","many years","is a","longstanding","interested in quit",]
neverWords = ["never","non","not","no","negative","doesn't","denies", "denied","nonsmoker","non-smoker"]

# key words for SVM hotspot identification
KEYWORDS_ss = ["smok", "cig", "nicoti","tobac"] # for status
KEYWORDS_qd = ["quit", "qd","stop"] # for quit date
KEYWORDS_sh = ["cig", "smok","pk", "ppd","pack", "pak", "pkyr"] # for history

STOP_WORDS = text.ENGLISH_STOP_WORDS - set(["neither", "never", "no", "nor", "not"]) # delete negation from stop words list

### outcomes we will classify records in to
### set is slightly different between sources - have commented out the DH set
#DESIRED_CLASSES_SS = set(["never_smoker","current_smoker","past_smoker","smoker","unknown"]) # this is the set for DH records
DESIRED_CLASSES_SS = set(["non_smoker","current_smoker","past_smoker","smoker","unknown","ever_smoker"]) # this set is for i2b2 wording

SENT_DETECTOR = nltk.data.load('tokenizers/punkt/english.pickle') # load dictionary that recognizes words
printable = set(string.printable)

# indicate the testing and training sets for smoking status algorithm
train_corpus_ss = []
test_corpus_ss = []
train_corpus_sh = []
train_corpus_qd = []
train_labels_ss = []
test_labels_ss = []
train_labels_sh = []
train_labels_qd = []
record_date = []
quit_split = [] # empty vector to get quit dates.
 
def create_hotspots(document, hotspot_roots):
	# ensure variable is empty
	sentences = None
    # split text in to sentences
	try:
		sentences = SENT_DETECTOR.tokenize(document.strip())
	except UnicodeDecodeError:
		sentences = SENT_DETECTOR.tokenize(document.decode('utf-8').strip())
	# collect visit date as we are decomposing the record to hotspots
	visit_date = None # ensure it starts out blank in case of an error
	get_date = sentences[0] # we know which sentence the date is in for i2b2 records, so get that!
	match=re.search(r'(\d+/\d+/\d+)',get_date) # we know the format visit dates are put in, so we can just match it
	visit_date = timestring.Date(match.group(1)).date # format date
	record_date.append(visit_date) # return date

	hotspots = []
	for key in hotspot_roots:
		for j,sentence in enumerate(sentences):
			words = sentence.split()
			for word in words:
				if key in word.lower():
					spot = words.index(word)
					lower = max(spot-9,0)
					upper = min(spot+9,len(words))
					wordspot = words[lower:upper]
					wordspot2 = ' '.join(wordspot)
					hotspots.append(wordspot2)
					words = []
					break
	if hotspots == []: # send back to pre_populate_training_set the hotspots with a simple string if no words found
		hotspots.append("no_info")
	return ';'.join(set(hotspots))

def create_hotspots_2(document, hotspot_roots):
	# ensure variable is empty
    sentences = None
    # split text in to sentences
    try:
        sentences = SENT_DETECTOR.tokenize(document.strip())
    except UnicodeDecodeError:
        sentences = SENT_DETECTOR.tokenize(document.decode('utf-8').strip())
    hotspots = []
	#create a list of the hotspots in the text to run further analyses on
    for key in hotspot_roots:
        for j,sentence in enumerate(sentences):
            words = sentence.split()
            for word in words:
                if key in word.lower():
                    spot = words.index(word)
                    lower = max(spot-5,0)
                    upper = min(spot+5,len(words))
                    wordspot = words[lower:upper]
                    wordspot2 = ' '.join(wordspot)
                    hotspots.append(wordspot2)
                    break

				#hotspots.append(s)
	# send back to pre_populate_training_set the hotspots
	if hotspots == []:
		hotspots.append("starter")
    return ';'.join(set(hotspots))

	# ensure variable is empty
    sentences = None
    # split text in to sentences
    try:
        sentences = SENT_DETECTOR.tokenize(document.strip())
    except UnicodeDecodeError:
        sentences = SENT_DETECTOR.tokenize(document.decode('utf-8').strip())

    hotspots = []
	#create a list of the hotspots in the text to run further analyses on
    for key in hotspot_roots:
        for j,sentence in enumerate(sentences):
            words = sentence.split()
            for word in words:
                if key in word.lower():
                    spot = words.index(word)
                    lower = max(spot-5,0)
                    upper = min(spot+5,len(words))
                    wordspot = words[lower:upper]
                    wordspot2 = ' '.join(wordspot)
                    hotspots.append(wordspot2)
                    break

				#hotspots.append(s)
    if hotspots == []: 	# send back to pre_populate_training_set the hotspots
        hotspots.append("no_info")
    return ';'.join(set(hotspots))

def pre_populate_training_set_i2b2(in_path, hotspot_roots, type, tt_label):
	# walks through all the records in the corpus
    for dname, dirs, files in os.walk(in_path):
        for fname in files:
            if fname.endswith('.xml'):
				#get a single record
				root = x.parse(os.path.join(dname, fname)).getroot()
				for record in root.findall('RECORD'):
					recordID = record.get('ID')
					# ensure variables associated with the record are empty
					hotspots = None
					classifier = None
					classifier2 = "no status loop"
                    # look at the record in question
					for child in record: # reports only one smoking status and text per record
						tag = child.tag
						# loop through the layers
						if tag == 'SMOKING': 
							classifier = child.get('STATUS').lower().replace('-','_').replace(' ','_')
							classifier2 = "in status"
						# read the text record, pull sentences related to smoking concepts
						if tag == 'TEXT':
							# pull full sentence related to concepts of interest
							if type == "ss":
								hotspots = create_hotspots_2(child.text, hotspot_roots)
								#if classifier == "current_smoker" or classifier == "past_smoker" or classifier == "smoker":
								#	classifier = "ever_smoker"
							else:
								hotspots = create_hotspots(child.text, hotspot_roots)
							if classifier == None:
								classifier = "unknown"
					# Check that we actually have data to use, and then append it to the corpus!
					if hotspots and len(hotspots) and classifier in DESIRED_CLASSES_SS:
						assert (classifier is not None and classifier in DESIRED_CLASSES_SS)
						if type == "ss":
							if tt_label == "train":
								train_corpus_ss.append(hotspots)
								train_labels_ss.append(classifier)
							if tt_label == "test":
								test_corpus_ss.append(hotspots)	
								test_labels_ss.append(classifier)
						if type == "sh":
							train_corpus_sh.append(hotspots)
						if type == "qd":
							train_corpus_qd.append(hotspots)
						
	
def pre_populate_training_set(in_path, hotspot_roots, type):
    pattern = re.compile('CONTACT_DATE : (.*) 00:00:00.0000000')
    for dname, dirs, files in os.walk(in_path):
        for fname in files:
            if fname.endswith('.xml'):
				#get a single record
				root = x.parse(os.path.join(dname, fname)).getroot()
				for record in root.findall('RECORD'):				
					# ensure it starts out blank in case of an error
					# ensure variables associated with the record are empty
					hotspots = None
					visit_date = None
					ssclassifier = "unknown" # default setting
					qdclassifier = "no_quit_date" # default setting
					shclassifier = "no_history" # default setting
					classifier2 = "no status loop"
					# look at the record in question
					for child in record: # one smoking status and text per record
						tag = child.tag		
						if tag == 'DETAILS':
							get_date = child.text.strip()
							match = pattern.findall(get_date)
							visit_date = timestring.Date(match).date # format date
							record_date.append(visit_date) # return date
							
						if tag == 'classMention': # loop through the layers
							for subject in child:                         
								tag2 = subject.tag        				
								if tag2 == ('mentionClass'): # loop through the layers
									# get smoking status true label from record
									if subject.get('STATUS') != None:
										ssclassifier = subject.get('STATUS').lower().replace('-','_').replace(' ','_')
									# get quit date true label from record
									# check to see if there should be a label - never smokers, current smokers, smoker, and unknown should automatically be no label
									if subject.get('QUIT') != None:
										qdclassifier = subject.get('QUIT').lower().replace('-','_').replace(' ','_')
										if qdclassifier != "quit_date":
											qdclassifier = "no_quit_date"
									#if qdclassifier == None:
									#	if ssclassifier == "never_smoker" or ssclassifier == "current_smoker" or ssclassifier == "smoker" or ssclassifier == "unknown":
									#		qdclassifier = "no_quit_date"
									# get smoking history true label from record
									# check for never smoker or unknown - true label is no information
									if shclassifier == None:
										if ssclassifier == "never_smoker" or ssclassifier == "unknown":
											shclassifier = "no_history"
										elif ssclassifier == "current_smoker" or ssclassifier == "past_smoker" or ssclassifier == "smoker": 
											shclassifier = "no_history"
									if subject.get('HISTORY') == "Amount_length_used":
										shclassifier = "Amount_length_used"
						# read the text record, pull sentences related to smoking concepts
						if tag == 'TEXT':
							if type == "ss":
								hotspots = create_hotspots_2(child.text, hotspot_roots) # Pull only +/- 5 words for SVM
							else:
								hotspots = create_hotspots(child.text, hotspot_roots) # Pull more liberally for regex matching
							if ssclassifier == None:
								ssclassifier = "unknown"
					# Check that we actually have data to use, and then append it to the corpus!
					#print ssclassifier, shclassifier, qdclassifier
					if hotspots and len(hotspots) and ssclassifier in DESIRED_CLASSES_SS:
						assert (ssclassifier is not None and ssclassifier in DESIRED_CLASSES_SS)
						if type == "ss":
							train_corpus_ss.append(hotspots)
						if type == "sh":
							train_corpus_sh.append(hotspots)
						if type == "qd":
							train_corpus_qd.append(hotspots)
						train_labels_ss.append(ssclassifier)
						train_labels_sh.append(shclassifier)
						train_labels_qd.append(qdclassifier)

def rfn(text_string): # return float as number
	wtn = WordsToNumbers()
	noi = "NA"
	text_string = [text_string[0]]
	text_string = [words for segments in text_string for words in segments.split()]
	for i,element in enumerate(text_string):
		# check elements of text string for a float number
		try:
			if element == float(element):
				continue		
			noi = float(element) # noi = number of interest
			break
		# if not a number, then check string for a text number
		except:
			# if number words found, put them in a format to read in to wtn
			if element in allowedWords:
				text_string[i] = text_string[i]
			else:
				text_string[i] = ""
	# if noi is NA, then test for word numbers using text_string sent to wtn function
	if noi == "NA":
		text_string = re.sub("\s\s+", " ", ' '.join(text_string).strip())
		try:
			noi = wtn.parse(text_string)
		except KeyError:
			# if neither a floating number or text number, return NA
			noi = "NA"
		else:
			noi = wtn.parse(text_string)
	return(noi)
	
### WordstoNumbers copied from: http://code.activestate.com/recipes/550818-words-to-numbers-english/
### in October 2017
class WordsToNumbers():
	"""A class that can translate strings of common English words that
	describe a number into the number described
	"""
	# a mapping of digits to their names when they appear in the
	# relative "ones" place (this list includes the 'teens' because
	# they are an odd case where numbers that might otherwise be called
	# 'ten one', 'ten two', etc. actually have their own names as single
	# digits do)
	__ones__ = { 'one': 1, 'eleven': 11,'two': 2, 'twelve': 12,
				'three': 3, 'thirteen': 13,'four': 4, 'fourteen': 14,
				'five': 5, 'fifteen': 15,'six': 6, 'sixteen': 16,
				'seven': 7, 'seventeen': 17,'eight': 8, 'eighteen': 18,
				'nine': 9, 'nineteen': 19,'zero': 0}
	# a mapping of digits to their names when they appear in the 'tens'
	# place within a number group
	__tens__ = { 'ten': 10,'twenty': 20,'thirty': 30,
				'forty': 40,'fifty': 50,'sixty': 60,
				'seventy': 70,'eighty': 80,'ninety': 90}
    # an ordered list of the names assigned to number groups
	__groups__ = { 'thousand': 1000, 'million': 1000000, 'billion': 1000000000,'trillion': 1000000000000 }
	# a regular expression that looks for number group names and captures:
	#     1-the string that preceeds the group name, and
	#     2-the group name (or an empty string if the
	#       captured value is simply the end of the string
	#       indicating the 'ones' group, which is typically
	#       not expressed)
	__groups_re__ = re.compile(
		r'\s?([\w\s]+?)(?:\s((?:%s))|$)' %
		('|'.join(__groups__))
		)
	# a regular expression that looks within a single number group for
	# 'n hundred' and captures:
	#    1-the string that preceeds the 'hundred', and
	#    2-the string that follows the 'hundred' which can
	#      be considered to be the number indicating the
	#      group's tens- and ones-place value
	__hundreds_re__ = re.compile(r'([\w\s]+)\shundred(?:\s(.*)|$)')
	# a regular expression that looks within a single number
	# group that has already had its 'hundreds' value extracted
	# for a 'tens ones' pattern (ie. 'forty two') and captures:
	#    1-the tens
	#    2-the ones
	__tens_and_ones_re__ =  re.compile(
		r'((?:%s))(?:\s(.*)|$)' %
		('|'.join(__tens__.keys()))
		)
	def parse(self, words):
		"""Parses words to the number they describe"""
		# to avoid case mismatch, everything is reduced to the lower
		# case
		words = words.lower()
		# create a list to hold the number groups as we find them within
		# the word string
		groups = {}
		# create the variable to hold the number that shall eventually
		# return to the caller
		num = 0
		# using the 'groups' expression, find all of the number group
		# an loop through them
		for group in WordsToNumbers.__groups_re__.findall(words):
		## determine the position of this number group
			## within the entire number
			# assume that the group index is the first/ones group
			# until it is determined that it's a higher group
			group_multiplier = 1
			if group[1] in WordsToNumbers.__groups__:
				group_multiplier = WordsToNumbers.__groups__[group[1]]
			## determine the value of this number group
			# create the variable to hold this number group's value
			group_num = 0
			# get the hundreds for this group
			hundreds_match = WordsToNumbers.__hundreds_re__.match(group[0])
			# and create a variable to hold what's left when the
			# "hundreds" are removed (ie. the tens- and ones-place values)
			tens_and_ones = None
			# if there is a string in this group matching the 'n hundred'
			# pattern
			if hundreds_match is not None and hundreds_match.group(1) is not None:
				# multiply the 'n' value by 100 and increment this group's
				# running tally
				group_num = group_num + \
							(WordsToNumbers.__ones__[hundreds_match.group(1)] * 100)
				# the tens- and ones-place value is whatever is left
				tens_and_ones = hundreds_match.group(2)
			else:
			# if there was no string matching the 'n hundred' pattern,
			# assume that the entire string contains only tens- and ones-
			# place values
				tens_and_ones = group[0]
			# if the 'tens and ones' string is empty, it is time to
			# move along to the next group
			if tens_and_ones is None:
				# increment the total number by the current group number, times
				# its multiplier
				num = num + (group_num * group_multiplier)
				continue
			# look for the tens and ones ('tn1' to shorten the code a bit)
			tn1_match = WordsToNumbers.__tens_and_ones_re__.match(tens_and_ones)
			# if the pattern is matched, there is a 'tens' place value
			if tn1_match is not None:
				# add the tens
				group_num = group_num + WordsToNumbers.__tens__[tn1_match.group(1)]
				# add the ones
				if tn1_match.group(2) is not None:
					group_num = group_num + WordsToNumbers.__ones__[tn1_match.group(2)]
			else:
			# assume that the 'tens and ones' actually contained only the ones-
			# place values
				group_num = group_num + WordsToNumbers.__ones__[tens_and_ones]
			# increment the total number by the current group number, times
			# its multiplier
			num = num + (group_num * group_multiplier)
		# the loop is complete, return the result
		return num            		
	
### This function will take the vector of strings with potential pack year information and converts it
### in to a single PY floating number per record / string.
### handles numbers and word numbers, cigarettes/day, packs/day, and PY formats

def Split_ppd_yrs(nums, pred_ss):
	print len(nums)
	# empty vectors to return all smoking history related values
	pyret = [0]*len(nums); cigret = [0]*len(nums); ppdret = [0]*len(nums); ysret = [0]*len(nums); 
	amlInfo = []
	# for each word in the word string identified as having pack year history
	for i in range(0,len(nums)):
		# zero local variables called in each record review
		if pred_ss[i] == "unknown" or pred_ss[i] == "non_smoker" or pred_ss[i] == "never_smoker":
			cpd = ppd = ys = py2 = info = "NA"
		else:
			cpd = ppd = ys = py2 = info = "NA"
			# zero vectors for each new record
			CPD = PPD = PY = CYS = PYS = []
			# zero counter
			j = 0; fraction_add = 0
			# get string in to working format
			num = re.sub('[+,:,;,-,-,x,(,)]', ' ', nums[i]).lower(); num = num.split()#status = re.sub('[,.!?;]', '', classStatus[i])u'\ufffd'
			# set up regular expression patterns
			cigs = r'((?:\w*\s*){3})\s*cig' # gets CPD
			prePack = r'((?:\w*\s*){3})\s*pack' # gets PPD
			pYears = r'((?:\w*\s*){3})\s*year' # gets a single number pack years
			pYears2 =r'((?:\w*\s*){3})pyr' 
			cYears = r'cig(.*?)year' # gets a number that needs to be multiplied by CPD or PPD
			cYears2 = r'pack(.*?)year' 
			### need to handle pack years and smoke years seperately to prevent issues...
			# find words that are equivalent and set up string to take regular expression patterns
			for j,word in enumerate(num):
				m = len(num)
				# code in for other fractions?
				if m > (j+1):
					if word == "a" and num[j+1] == "pack":
						num[j] = "1"
				if word == "1/2" or word == "half":
					num[j] = "0.5"
				if word == "1/4" or word == "quarter":
					num[j] = "0.25"
				# check for cigar - we don't want to count as cigarette smoking
				if "cig" in word:
					if word == "cigar": # rule to ignore cigar information
						num[j] == "OTB" # other tobacco product, means we don't take cigar info
					else:
						num[j] = "cig" # simplifies all cigarrette smoking terms to "cig"
				for string in packWords:
					if string in word.lower():	
						if word.lower == "packed":
							num[j] = "nonsense"
						else:
							num[j] = "pack" # simplify all pack terms to "pack"
				for string in yearWords:
					if string in word.lower():
						if m > j:
							if (j+1) < len(num) and num[j+1] == "old": # rule to exclude "year old" wording
								num[j] = "yr"
							else:
								num[j] = "year" # simplify all other year terms to "year"
			### create the 3 possible regular expression vectors to find exact numbers
			try:
				num = ' '.join(map(str, num)) # put in to a re searchable string
				#sentences = SENT_DETECTOR.tokenize(document.strip())
			except UnicodeEncodeError:
				temp = [s.encode('ascii', 'ignore') for s in num]
				num = ' '.join(map(str, temp))
			CPD = re.findall(cigs,num) # cig per day term (in case we need to do math)
			PPD = re.findall(prePack,num) # pack per day term (in case we need to do math)
			CYS = re.findall(cYears, num) # cigarettes per year term (for math only)
			PY = re.findall(cYears2, num) # packs per year term (for math only)
			PYS = re.findall(pYears, num) # Pack years without need for math
			if PYS == []:
				PYS = re.findall(pYears2, num) # alternate form we could find PY with
					
			# assume we have nothing, and fill in all blanks
			if PY == [] and PPD == [] and CPD == [] and CYS == [] and PYS == []:
				cpd = ppd = ys = py2 = "NA"
				info = "no_history"
			else: # we know we have something!
				info = "Amount_length_used"
				# assumes partial data -> we only have CPD or PPD
				if PY == [] and CYS == [] and PYS == []:
					ys = py2 = "NA"
					if CPD != [] and PPD == []:
						cpd = rfn(CPD) # only have partial data
					if PPD != []: # pack data overrules cig data
						ppd = rfn(PPD)
						if ppd != "NA" and ppd > 0:
							ppd = ppd + fraction_add # assume full data?
						if ppd > 5: # assume <5 refers to PPD, anything greater PY
							py2 = ppd	
				# assumes we can construct PY from CPD or PPD + YS
				if CYS !=[] or PYS != []:
					# we look for CPD and YS to calculate PY
					if CPD != []:
						ys = rfn(CYS)
						cpd = rfn(CPD)	
						if cpd != "NA" and ys != "NA" and cpd <10:
							py2 = (cpd*ys)/20
						if cpd != "NA" and cpd > 10:
							py2 = cpd
					# we look for PPD and YS to calculate years
					if PPD != []: # pack data overrules cig data
						ys = rfn(PYS)
						ppd = rfn(PPD)
						if ppd != "NA" and ppd > 0:
							ppd = float(ppd)+float(fraction_add)
						if ppd != "NA" and ys != "NA" and ppd != 0 and ys != 0 and ppd <5:
							py2 = ppd*ys
						else:
							if (ys == 0 or ys == "NA" or ys == ppd) and ppd > 5: # assumes 1-4 refers to PPD, anything greater PY
								py2 = ys; ppd = "NA"
							if ys != "NA" and (ppd == 0 or ppd == "NA"):
								py2 = "check text"
				if PY != [] and py2 =="NA":
					py2 = rfn(PY)
				# assumes we have a numeric pack year, record other information for reflection
				if ys > 250 and ys !="NA":
					ys = "NA"
				if py2 > 250 and py2 != "NA":
					py2 = "NA"
		cigret[i] = cpd; ppdret[i] = ppd; ysret[i] = ys; pyret[i] = py2
		amlInfo.append(info)
	return(cigret, ppdret, ysret, pyret,amlInfo)

### classify_status is not reported in our BMC Medical Informatics and Decison Making paper due to lower performance than the SVM.  
### However, it may be useful for future projects and is left for readers to utilize with citation.
def classify_status(classStatus):
	statRet = []
	for i in range(0,len(classStatus)):
		# zero local variables called in each record review
		current = former = smoker = never = unknown = ever = "No"; Pstatus = ""
		# get record in to working form (each word element of list)
		status = re.sub('[,!?]', '', classStatus[i])
		generic = r'do not smoke'; generic2 = r'Do not smoke'; generic3 = r"Don't smoke"; generic4 = r"don't smoke" # finds generic advise
		status = re.sub(generic, 'starter', status); status = re.sub(generic2, 'starter', status); status = re.sub(generic3, 'starter', status); status = re.sub(generic4, 'starter', status)
		### check if word is in a list of indicator words
		### if yes, change indicator to yes
		words = status.lower()
		words = words.split()
		for word in words:
			for counsel in counselWords:
				if counsel in word.lower(): # if counselled, we know current smoker...
					current = "Yes"
			for key in currentWords: # check for current word
				if key in word.lower():
					current = "Yes"
			for key in KEYWORDS_ss: # check for smoker words
				if key in word.lower():
					smoker = "Yes"
			for key in formerWords: # check for former words
				if key in word.lower():
					former = "Yes"
			for key in neverWords: # check for never words
				if key == word.lower():
					never = "Yes"
		### if not in any list, change unknown indicator to yes
		if current == former == never == smoker == "No":
			unknown = "Yes"
		### put the indicators in to ordered vector, and pair with final field label
		statusVec = [unknown, smoker, never, former, current, ever]
		# for DH
		#finalStat = ["unknown","smoker","never_smoker","past_smoker","current_smoker"]
		# for i2b2
		finalStat = ["unknown","smoker","non_smoker","past_smoker","current_smoker"]
		### loop through taking the highest given label as final label
		for i in range(0,6):
			if statusVec[i] == "Yes":
				pStatus = finalStat[i]
		print(pStatus)
		#if pStatus == "past_smoker" or pStatus == "current_smoker" or pStatus == "smoker":
		#	pStatus = "ever_smoker"
		statRet.append(pStatus)#print Counter(statRet)
	return(statRet)	

def find_qd(nums):
	i = 0 # empty counter
	math_needed = None # set as empty variable that tells us if we have to calculate QD from "years ago"
	dateFound = []
	for Val in nums:
		dateF = "quit_date"
		# this will reduce the possible number of false positives, since many dates exist in EHR records
		# ignore records classified as unknown, or ones that have no corpus identified
		temp = None # ensure every record starts out with a blank temp variable to collect quit date
		Val = filter(lambda x: x in printable, Val)
		if predicted_labels[i] == "unknown" or predicted_labels[i] == "never_smoker" or predicted_labels[i] == "non_smoker" or Val == "starter":
			temp = None; dateF = "no_quit_date"
		else:
			t = timestring.Date(record_date[i]).date; today = datetime.combine(t, datetime.min.time()) # set today to visit date for record
			math_needed = re.search(r'ago',Val) # determine if the word "ago is present; if present, need to take today - yrs since quit
			Val = Val.lower().split(); Val = ' '.join(map(str, Val))
			Val = re.split('\\b(quit|stop|qd)\\b',Val)[-1] # gets PPD #((?:\w*\s*){5})
			max_qd = today - timedelta(days=18250) # setting max quit date as 50 years prior to visit to prevent errors
			try:
				temp = timestring.Date(Val).date # see if it catches a date with built in functions
			except timestring.TimestringInvalid: # if not, then assume no date at this point... (will build in rules here)
				temp = None; dateF = "no_quit_date"
			except ValueError:
				temp = None; dateF = "no_quit_date"
			### if it had a "ago" wording, do time delta because we need to adjust for visit date.
			if math_needed != None and temp != None:
				date =  datetime.today() # get today's date
				adjust =  (datetime.today() - today).days # subtract the actual visit day from today
				temp2 = datetime.combine(temp, datetime.min.time()) # get temp in to the correct format
				temp = temp2 - timedelta(days=adjust) # subtract time between today and visit date from temp2 to get actual quit date
			if temp != None:
				if temp >= record_date[i] or temp< max_qd: # record date comes from hotspots as a seperate vector
					temp = None; dateF = "no_quit_date"
			if temp == None:
				dateF = "no_quit_date"
		i += 1
		quit_split.append(temp)
		dateFound.append(dateF)
	return(quit_split,dateFound)

### Create the matrix showing classifications (vizual aide to performance)
def print_cm(cm, labels, hide_zeroes=False, hide_diagonal=False, hide_threshold=None):
    print("print_cm")
    """pretty print for confusion matrixes"""
    columnwidth = max([len(x) for x in labels]+[5]) # 5 is value length
    empty_cell = " " * columnwidth
    # Print header
    print "    " + empty_cell,
    for label in labels: 
        print "%{0}s".format(columnwidth) % label,
    print
    # Print rows
    for i, label1 in enumerate(labels):
        print "    %{0}s".format(columnwidth) % label1,
        for j in range(len(labels)): 
            cell = "%{0}.2f".format(columnwidth) % cm[i, j]
            if hide_zeroes:
                cell = cell if float(cm[i, j]) != 0 else empty_cell
            if hide_diagonal:
                cell = cell if i != j else empty_cell
            if hide_threshold:
                cell = cell if cm[i, j] > hide_threshold else empty_cell
            print cell,
        print

def plot_confusion_matrix(cm, labels, title='Confusion matrix', cmap=plt.cm.Blues):
    plt.imshow(cm, interpolation='nearest', cmap=cmap)
    plt.title(title)
    plt.colorbar()
    tick_marks = np.arange(len(labels))
    plt.xticks(tick_marks, labels, rotation=45)
    plt.yticks(tick_marks, labels)
    plt.tight_layout()
    plt.ylabel('True label')
    plt.xlabel('Predicted label')

### This function shows which regular experession labels are correct in a confusion matrix
def decide(train_labels,regexp_labels):
	
    print "Micro prec\t",metrics.precision_score(train_labels, regexp_labels, average='micro')
    print "Micro recall\t",metrics.recall_score(train_labels, regexp_labels, average='micro') 
    print "Micro f1\t",metrics.f1_score(train_labels, regexp_labels, average='micro'),'\n'
    print metrics.classification_report(train_labels, regexp_labels)
    
    axes = list(set(train_labels))
    cm = confusion_matrix(train_labels, regexp_labels, labels=axes)

    # Compute confusion matrix
    np.set_printoptions(precision=2)
    print('Confusion matrix, without normalization')
    print_cm(cm,axes)
    plt.figure()
    plot_confusion_matrix(cm, axes)

    # Normalize the confusion matrix by row (i.e by the number of samples
    # in each class)
    cm_normalized = cm.astype('float') / cm.sum(axis=1)[:, np.newaxis]
    print('Normalized confusion matrix')
    print_cm(cm_normalized,axes)
    plt.figure()
    plot_confusion_matrix(cm_normalized, axes, title='Normalized confusion matrix')

    plt.show()
	
### This function runs the SVM and reports the summary statistics in a confusion matrix
def decide2(train_corpus,train_labels,test_corpus,test_labels):
	print("in decide")
	clf = svm.SVC(kernel='linear', probability=True, class_weight='balanced')
	pipeline = Pipeline([('vectorizer', text.TfidfVectorizer(stop_words=None)),('clf', clf)])  
	pipeline.fit(train_corpus, train_labels)
	
	predicted = pipeline.predict(test_corpus)
	predicted_proba = pipeline.predict_proba(test_corpus)

	print "Micro prec\t",metrics.precision_score(test_labels, predicted, average='micro')
	print "Micro recall\t",metrics.recall_score(test_labels, predicted, average='micro') 
	print "Micro f1\t",metrics.f1_score(test_labels, predicted, average='micro'),'\n'
	print metrics.classification_report(test_labels, predicted)
	
	axes = list(set(test_labels))
	cm = confusion_matrix(test_labels, predicted, labels=axes)

    # Compute confusion matrix
	np.set_printoptions(precision=2)
	print('Confusion matrix, without normalization')
	print_cm(cm,axes)
	plt.figure()
	plot_confusion_matrix(cm, axes)

    # Normalize the confusion matrix by row (i.e by the number of samples
    # in each class)
	cm_normalized = cm.astype('float') / cm.sum(axis=1)[:, np.newaxis]
	print('Normalized confusion matrix')
	print_cm(cm_normalized,axes)
	plt.figure()
	plot_confusion_matrix(cm_normalized, axes, title='Normalized confusion matrix')

	plt.show()
	return predicted, predicted_proba, clf.classes_

##########################
### main commands here ###
##########################
    
if (sys.argv > 3):
    # give the automatic paths to in and out documents 
	# The command line should feed is: python TURN.py [training file path] [where you want results] [test file path]
	in_path = sys.argv[1]
	out_path = sys.argv[2]
	doc_path = sys.argv[3]
	############
	### i2b2 ###
	############
	### To run, put the training records in a subfolder [given as in_path] and the test records in a seperate subfolder [given as doc_path]
	### These subfolders should be in the same folder as this script
	
	### run status corpus search and regular expression extraction
	
	pre_populate_training_set_i2b2(os.path.join("./", in_path),KEYWORDS_ss,"ss", "train") # works with the .xml file in here
	pre_populate_training_set_i2b2(os.path.join("./", doc_path),KEYWORDS_ss,"ss","test") # works with the .xml file in here
	predicted_labels, predicted_proba , proba_labels = decide2(train_corpus_ss,train_labels_ss,test_corpus_ss,test_labels_ss)
	
	# run smoking history corpus search and regular expression extraction
	pre_populate_training_set_i2b2(os.path.join("./", doc_path),KEYWORDS_sh,"sh","test") # works with the .xml file in here
	cpdtot, ppdtot, yrstot, pytot,aml = Split_ppd_yrs(train_corpus_sh, predicted_labels)
	
	# run quit date corpus search and regular expression extraction
	pre_populate_training_set_i2b2(os.path.join("./", doc_path),KEYWORDS_qd,"qd","test")
	quit_split, qDate = find_qd(train_corpus_qd)
	
    #write the output file
	with open(os.path.join(out_path, "i2b2_test_final.txt"), 'w') as f:
		f.write("true status| predicted status| cpd| ppd| smkyrs| py| quit date| ss text| sh text| qd text")
		for test_labels_ss, predicted_labels, cpdtot, ppdtot, yrstot, pytot, quit_split, test_corpus_ss, train_corpus_sh, train_corpus_qd in zip(test_labels_ss, predicted_labels, cpdtot, ppdtot, yrstot, pytot, quit_split, test_corpus_ss, train_corpus_sh, train_corpus_qd):    
			try:
				str(text)
			except UnicodeEncodeError:
				text = text.encode('utf-8').strip()
			f.write('\n' + test_labels_ss + '|' + predicted_labels + '|' + str(cpdtot) + '|' + str(ppdtot) + '|' + str(yrstot) + '|' + str(pytot) + '|' + str(quit_split) + '|' +str(test_corpus_ss) + '|' + str(train_corpus_sh) + '|' + str(train_corpus_qd) +'"')

	################
	## DH record ###
	################
	# run status corpus search and regular expression extraction
	#pre_populate_training_set(os.path.join("./", in_path),KEYWORDS_ss,"ss") # works with the .xml file in here
	#pre_populate_training_set(os.path.join("./", doc_path),KEYWORDS_ss,"ss") # works with the .xml file in here
	#predicted_labels, predicted_proba , proba_labels = decide2(train_corpus_ss,train_labels_ss,test_corpus_ss,test_labels_ss)
		
	# run smoking history corpus search and regular expression extraction
	#pre_populate_training_set(os.path.join("./", in_path),KEYWORDS_sh,"sh") # works with the .xml file in here
	#pre_populate_training_set(os.path.join("./", doc_path),KEYWORDS_sh,"sh") # works with the .xml file in here
	#cpdtot, ppdtot, yrstot, pytot,aml = Split_ppd_yrs(train_corpus_sh, predicted_labels)
	#proba_labels2 = decide(train_labels_sh[0:len(aml)], aml)
	
	# run quit date corpus search and regular expression extraction
	#pre_populate_training_set(os.path.join("./", in_path),KEYWORDS_qd,"qd")
	#pre_populate_training_set(os.path.join("./", doc_path),KEYWORDS_qd,"qd")
	#quit_split, qDate = find_qd(train_corpus_qd)
	#proba_labels3 = decide(train_labels_qd[0:len(qDate)], qDate)

    #write the output file
	#with open(os.path.join(out_path, "TURN_TEST_final.txt"), 'w') as f:
	#	f.write("true status| predicted status|true sh|cpd|ppd|smkyrs|py|true qd|quit date|ss text|sh text|qd text")
	#	for train_labels_ss, predicted_labels, train_labels_sh, cpdtot, ppdtot, yrstot, pytot, train_labels_qd, quit_split, train_corpus_ss, train_corpus_sh, train_corpus_qd in zip(train_labels_ss, predicted_labels, train_labels_sh, cpdtot, ppdtot, yrstot, pytot, train_labels_qd, quit_split, train_corpus_ss, train_corpus_sh, train_corpus_qd):    
	#		try:
	#			str(text)
	#		except UnicodeEncodeError:
	#			print "exception!"
	#			text = filter(lambda x: x in printable, text)
	#		f.write('\n' + train_labels_ss + '|' + predicted_labels + '|' + str(train_labels_sh) + '|' + str(cpdtot) + '|' + str(ppdtot) + '|' + str(yrstot) + '|' + str(pytot) + '|' + str(train_labels_qd) + '|' + str(quit_split) + '|' + filter(lambda x: x in printable, train_corpus_ss) + '|' + filter(lambda x: x in printable, train_corpus_sh) + '|' + filter(lambda x: x in printable, train_corpus_qd) +'"')
